# Supplementary material for: Hydroxy Selenomethionine Improves Meat Quality through Optimal Skeletal Metabolism and Functions of Selenoproteins of Pigs under Chronic Heat Stress
Source: Antioxidants (Basel). 2021 Sep 29;10(10):1558. doi: 10.3390/antiox10101558 (PMC8533020; doi:10.3390/antiox10101558)
Supplement: Supplementary file 1 [file antioxidants-10-01558-s001.zip]

Archive with 1 entries (1 files):
- antioxidants-1392599-supplementary.pdf
